# Supplementary material for: Fractal Dimension Analysis of Subcortical Gray Matter Structures in Schizophrenia
Source: PLoS One. 2016 May 13;11(5):e0155415. doi: 10.1371/journal.pone.0155415 (PMC4866699; doi:10.1371/journal.pone.0155415)
Supplement: S1 File — (TAR) [file pone.0155415.s005.tar]

Archive with 38 entries (38 files):
- ImageData/HC1.gz
- ImageData/HC10.gz
- ImageData/HC11.gz
- ImageData/HC12.gz
- ImageData/HC13.gz
- ImageData/HC14.gz
- ImageData/HC15.gz
- ImageData/HC16.gz
- ImageData/HC17.gz
- ImageData/HC18.gz
- ImageData/HC19.gz
- ImageData/HC2.gz
- ImageData/HC3.gz
- ImageData/HC4.gz
- ImageData/HC5.gz
- ImageData/HC6.gz
- ImageData/HC7.gz
- ImageData/HC8.gz
- ImageData/HC9.gz
- ImageData/SCZ1.gz
- ImageData/SCZ10.gz
- ImageData/SCZ11.gz
- ImageData/SCZ12.gz
- ImageData/SCZ13.gz
- ImageData/SCZ14.gz
- ImageData/SCZ15.gz
- ImageData/SCZ16.gz
- ImageData/SCZ17.gz
- ImageData/SCZ18.gz
- ImageData/SCZ19.gz
- ImageData/SCZ2.gz
- ImageData/SCZ3.gz
- ImageData/SCZ4.gz
- ImageData/SCZ5.gz
- ImageData/SCZ6.gz
- ImageData/SCZ7.gz
- ImageData/SCZ8.gz
- ImageData/SCZ9.gz
