# Supplementary material for: Fractal Dimension Analysis of Subcortical Gray Matter Structures in Schizophrenia
Source: PLoS One. 2016 May 13;11(5):e0155415. doi: 10.1371/journal.pone.0155415 (PMC4866699; doi:10.1371/journal.pone.0155415)
Supplement: S2 File — (XLS) [file pone.0155415.s006.xls]

## Sheet: InfoFD
Diagnosis	SubjectID	InfoFD1	InfoFD2	InfoFD3	InfoFD4	InfoFD5	InfoFD6	InfoFD7	InfoFD8	InfoFD9	InfoFD10	InfoFD11	InfoFD12	InfoFD13	InfoFD14	InfoFD15
Controls	HC1	2.425	2.181	2.37	2.128	2.462	2.17	2.339	1.827	2.401	2.213	2.284	2.081	2.147	2.396	2.184
Controls	HC2	2.432	2.214	2.4	2.111	2.466	2.166	2.305	2.052	2.402	2.11	2.268	2.132	2.123	2.294	2.197
Controls	HC3	2.427	2.201	2.386	2.157	2.475	2.171	2.305	1.995	2.404	2.154	2.263	2.156	2.131	2.38	2.116
Controls	HC4	2.428	2.177	2.353	2.121	2.464	2.162	2.345	2.06	2.403	2.195	2.261	2.135	2.175	2.337	2.206
Controls	HC5	2.427	2.217	2.404	2.078	2.465	2.167	2.36	2.648	2.406	2.107	2.251	2.184	2.154	2.356	2.349
Controls	HC6	2.431	2.217	2.434	2.106	2.476	2.19	2.298	1.999	2.418	2.257	2.311	1.996	2.165	2.278	2.041
Controls	HC7	2.43	2.21	2.366	2.2	2.466	2.192	2.36	2.133	2.405	2.19	2.305	1.927	2.192	2.408	2.165
Controls	HC8	2.428	2.195	2.391	2.087	2.467	2.148	2.33	1.981	2.416	2.226	2.284	2.095	2.158	2.34	2.075
Controls	HC9	2.437	2.21	2.364	2.169	2.458	2.182	2.328	1.998	2.414	2.145	2.273	2.155	2.138	2.396	2.15
Controls	HC10	2.43	2.214	2.38	2.13	2.467	2.167	2.334	1.947	2.403	2.137	2.283	2.131	2.179	2.32	2.156
Controls	HC11	2.427	2.226	2.38	2.109	2.469	2.174	2.341	2.073	2.405	2.185	2.27	2.117	2.176	2.33	2.179
Controls	HC12	2.433	2.198	2.374	2.14	2.471	2.201	2.265	2	2.413	2.231	2.266	2.114	2.2	2.31	2.198
Controls	HC13	2.429	2.206	2.4	2.081	2.469	2.206	2.365	2.01	2.414	2.132	2.282	2.098	2.182	2.383	2.09
Controls	HC14	2.429	2.187	2.358	2.18	2.467	2.185	2.376	2.083	2.4	2.242	2.263	2.177	2.205	2.423	2.15
Controls	HC15	2.416	2.21	2.374	2.086	2.476	2.147	2.355	1.858	2.396	2.216	2.275	2.114	2.185	2.356	2.216
Controls	HC16	2.427	2.208	2.353	2.14	2.461	2.173	2.317	2.57	2.4	2.224	2.269	2.161	2.203	2.427	2.309
Controls	HC17	2.426	2.191	2.324	2.159	2.508	2.16	2.359	1.983	2.406	2.12	2.237	2.179	2.137	2.325	2.105
Controls	HC18	2.426	2.221	2.375	2.107	2.451	2.203	2.357	2.03	2.398	2.23	2.292	2.065	2.184	2.348	2.109
Controls	HC19	2.429	2.232	2.402	2.112	2.469	2.226	2.306	1.926	2.405	2.167	2.282	2.109	2.207	2.356	2.098
Patients	SCZ1	2.422	2.202	2.347	2.169	2.678	2.143	2.365	1.923	2.417	2.246	2.261	2.17	2.072	2.337	1.994
Patients	SCZ2	2.416	2.222	2.354	2.173	2.469	2.161	2.397	1.9	2.386	2.124	2.245	2.187	2.122	2.438	2.225
Patients	SCZ3	2.436	2.234	2.413	2.082	2.475	2.149	2.282	1.98	2.42	2.266	2.278	2.067	2.143	2.388	2.022
Patients	SCZ4	2.4	2.167	2.388	2.061	2.474	2.066	2.28	2.149	2.364	2.034	2.277	2.119	2.045	2.204	2.402
Patients	SCZ5	2.425	2.202	2.404	2.373	2.462	2.173	2.331	2.018	2.4	2.216	2.278	2.146	2.178	2.37	2.223
Patients	SCZ6	2.419	2.205	2.365	2.143	2.466	2.116	2.379	1.993	2.402	2.255	2.272	2.166	2.177	2.345	2.158
Patients	SCZ7	2.425	2.213	2.356	2.138	2.473	2.179	2.327	2.008	2.407	2.167	2.28	2.124	2.16	2.269	2.158
Patients	SCZ8	2.426	2.176	2.368	2.15	2.47	2.151	2.316	1.975	2.407	2.242	2.261	2.151	2.193	2.348	2.093
Patients	SCZ9	2.41	2.196	2.363	2.143	2.467	2.108	2.37	1.974	2.38	2.201	2.265	2.168	2.084	2.369	2.092
Patients	SCZ10	2.432	2.209	2.37	2.154	2.469	2.174	2.375	1.964	2.405	2.213	2.274	2.167	2.172	2.26	2.185
Patients	SCZ11	2.427	2.168	2.368	2.2	2.471	2.146	2.389	1.959	2.403	2.186	2.254	2.215	2.175	2.32	2.059
Patients	SCZ12	2.416	2.192	2.395	2.087	2.49	2.144	2.305	3.012	2.397	2.216	2.307	2.111	2.128	2.35	2.255
Patients	SCZ13	2.431	2.215	2.364	2.182	2.467	2.151	2.404	1.93	2.412	2.246	2.262	2.174	2.145	2.379	2.065
Patients	SCZ14	2.407	2.2	2.396	2.087	2.462	2.165	2.302	1.975	2.385	2.203	2.28	2.083	2.13	2.303	2.166
Patients	SCZ15	2.426	2.198	2.389	2.12	2.473	2.184	2.347	1.998	2.402	2.121	2.264	2.17	2.163	2.288	2.077
Patients	SCZ16	2.398	2.136	2.42	2.238	2.527	2.075	2.338	2.122	2.364	2.199	2.263	2.114	2.089	2.397	2.133
Patients	SCZ17	2.432	2.261	2.378	2.146	2.455	2.135	2.321	1.851	2.421	2.225	2.271	2.16	2.149	2.289	2.029
Patients	SCZ18	2.422	2.189	2.362	2.156	2.474	2.143	2.394	1.976	2.398	2.239	2.255	2.188	2.14	2.333	2.086
Patients	SCZ19	2.423	2.168	2.39	2.138	2.469	2.083	2.371	2.152	2.396	2.218	2.269	2.158	2.094	2.446	1.785

## Sheet: CapaFD
Diagnosis	SubjectID	CapaFD1	CapaFD2	CapaFD3	CapaFD4	CapaFD5	CapaFD6	CapaFD7	CapaFD8	CapaFD9	CapaFD10	CapaFD11	CapaFD12	CapaFD13	CapaFD14	CapaFD15
Controls	HC1	2.14	1.778	1.902	2.048	2.214	1.9	1.965	1.067	2.165	1.898	1.934	1.95	1.931	1.918	1.756
Controls	HC2	2.132	1.786	1.906	2.011	2.233	1.972	1.879	1.499	2.163	1.923	2.083	1.946	1.932	1.87	1.782
Controls	HC3	2.133	1.722	1.943	1.869	2.245	1.974	1.945	1.56	2.11	1.93	1.919	2.005	1.898	2.019	1.482
Controls	HC4	2.122	1.741	1.892	1.862	2.237	1.953	1.996	1.853	2.165	1.863	1.905	1.973	1.922	2.03	1.895
Controls	HC5	2.124	1.8	1.896	1.976	2.224	1.957	2.058	1.75	2.274	1.898	1.9	2.037	1.938	2.02	1.749
Controls	HC6	2.105	1.799	1.949	1.811	2.241	2.059	1.881	1.406	2.142	2.054	1.948	1.927	1.892	1.834	1.78
Controls	HC7	2.122	1.801	1.876	2.102	2.252	2.009	2.014	1.409	2.126	1.969	1.919	1.731	1.97	2.16	1.438
Controls	HC8	2.093	1.83	1.885	2.069	2.243	1.942	2.024	1.394	2.131	1.913	1.934	1.96	1.936	1.813	1.874
Controls	HC9	2.114	1.727	1.903	2.039	2.249	2.037	1.919	1.425	2.124	1.973	1.929	1.98	1.925	1.965	1.894
Controls	HC10	2.133	1.803	1.909	1.797	2.245	1.94	1.958	1.21	2.117	2.028	1.938	1.969	1.912	2.155	1.79
Controls	HC11	2.125	1.823	1.898	1.843	2.244	2.047	1.934	1.582	2.105	1.933	1.917	1.963	1.946	1.928	1.533
Controls	HC12	2.097	1.773	1.862	2.04	2.238	1.877	1.846	1.326	2.149	1.852	1.914	1.967	1.956	1.814	1.692
Controls	HC13	2.115	1.696	1.932	2.018	2.229	2.004	2.037	1.326	2.109	1.905	1.934	1.93	1.936	1.869	1.702
Controls	HC14	2.115	1.783	1.867	2.399	2.249	1.984	1.948	1.41	2.118	1.923	2.109	2.025	1.966	2.042	1.68
Controls	HC15	2.12	1.781	1.857	1.94	2.257	1.928	1.904	1.332	2.167	1.884	2.116	1.922	1.895	1.994	1.749
Controls	HC16	2.118	1.818	1.939	2.042	2.244	2.022	1.878	1.457	2.103	1.891	1.931	1.999	1.947	2.087	1.779
Controls	HC17	2.127	1.711	1.944	1.908	2.295	1.967	2.021	1.487	2.109	1.903	1.912	1.96	1.907	1.844	1.338
Controls	HC18	2.12	1.733	1.856	1.808	2.222	1.983	1.82	1.609	2.298	1.888	1.908	1.885	1.923	1.9	1.852
Controls	HC19	2.122	1.808	1.928	2.049	2.242	2.004	1.935	1.413	2.134	1.929	1.944	1.951	1.935	1.894	1.805
Patients	SCZ1	2.054	1.809	1.92	1.883	2.598	1.917	1.974	1.573	2.093	2.03	1.914	2.001	1.886	1.838	1.875
Patients	SCZ2	2.111	1.795	1.878	1.883	2.242	1.971	2.096	1.476	2.095	1.949	1.895	2.016	1.93	2.01	1.616
Patients	SCZ3	2.165	1.806	1.901	1.807	2.245	1.985	1.909	1.593	2.135	1.9	1.916	1.87	1.985	1.867	2.062
Patients	SCZ4	2.291	1.722	1.894	2.017	2.235	1.761	1.882	2.597	2.107	1.818	1.919	1.949	1.806	1.834	1.88
Patients	SCZ5	2.13	1.773	1.933	1.464	2.24	2.008	2.006	1.541	2.345	1.917	1.941	1.988	1.979	2.089	2.071
Patients	SCZ6	2.115	1.784	1.905	2.052	2.235	1.954	1.968	1.549	2.106	1.893	1.946	2	1.967	1.88	1.477
Patients	SCZ7	2.116	1.808	1.854	1.844	2.242	2.01	1.813	1.235	2.098	1.957	1.931	1.972	1.947	1.824	1.742
Patients	SCZ8	2.128	1.783	1.936	1.858	2.221	2.015	1.91	1.526	2.146	1.925	1.914	1.977	1.961	1.917	1.204
Patients	SCZ9	2.101	1.744	1.867	1.819	2.216	1.968	1.904	1.404	2.167	1.886	1.926	2.016	1.886	1.903	1.557
Patients	SCZ10	2.114	1.798	1.895	1.814	2.248	2.009	2.076	1.275	2.126	1.886	1.926	2.012	1.976	1.802	1.835
Patients	SCZ11	2.091	1.72	1.919	2.484	2.224	2.004	2.465	1.435	2.09	1.884	1.917	2.053	1.938	1.888	1.759
Patients	SCZ12	2.102	1.742	1.914	2.044	2.283	1.927	1.84	2.548	2.142	1.914	1.967	1.936	1.943	1.879	1.853
Patients	SCZ13	2.104	1.786	1.896	2.419	2.223	1.97	2.426	1.561	2.138	1.912	1.92	2	1.909	1.991	1.836
Patients	SCZ14	2.11	1.743	1.968	2.039	2.237	1.969	1.892	1.488	2.175	1.908	1.895	1.91	1.836	1.719	1.816
Patients	SCZ15	2.126	1.711	1.91	1.993	2.223	1.994	1.926	1.578	2.124	1.922	1.917	1.998	1.908	1.819	1.367
Patients	SCZ16	2.298	1.751	2.001	1.797	2.341	1.842	1.858	2.286	2.092	1.925	1.866	1.854	1.849	2.074	1.65
Patients	SCZ17	2.134	1.841	1.933	2	2.248	1.979	1.929	1.441	2.124	2.046	1.911	2.009	1.906	1.894	1.93
Patients	SCZ18	2.141	1.77	1.904	2.055	2.243	1.944	2.562	1.462	2.324	1.892	1.909	2.032	1.916	1.8	1.424
Patients	SCZ19	2.13	1.768	1.903	1.834	2.24	1.942	1.975	2.26	2.117	1.899	1.909	1.992	1.877	2.092	1.426

## Sheet: readMe
1	InfoFD1	CapaFD1	Left Thalamus
2	InfoFD2	CapaFD2	Left Caudate
3	InfoFD3	CapaFD3	Left Putamen
4	InfoFD4	CapaFD4	Left Pallidum
5	InfoFD5	CapaFD5	BrStem
6	InfoFD6	CapaFD6	Left Hippocampus
7	InfoFD7	CapaFD7	Left Amygdala
8	InfoFD8	CapaFD8	Left Accumbeans
9	InfoFD9	CapaFD9	Right Thalamus
10	InfoFD10	CapaFD10	Right Caudate
11	InfoFD11	CapaFD11	Right Putamen
12	InfoFD12	CapaFD12	Right Pallidum
13	InfoFD13	CapaFD13	Right Hippocampus
14	InfoFD14	CapaFD14	Right Amygdala
15	InfoFD15	CapaFD15	Right Accumbeans
